# Supplementary material for: Characteristics of Aniline Aerofloat Biodegradation in Mineral Processing Wastewater and Energy Recovery by Single-Chamber Bioelectrochemical System: Strategies for Efficiency Improvement and Microbial Mechanisms
Source: Microorganisms. 2025 Nov 16;13(11):2610. doi: 10.3390/microorganisms13112610 (PMC12654573; doi:10.3390/microorganisms13112610)
Supplement: Supplementary file 1 [file microorganisms-13-02610-s001.zip]

Archive with 1 entries (1 files):
- microorganisms-3978950-supplementary.pdf
